# Supplementary material for: C-Reactive Protein Is an Independent Predictor of 30-Day Bacterial Infection Post-Liver Transplantation
Source: Biomolecules. 2021 Aug 12;11(8):1195. doi: 10.3390/biom11081195 (PMC8391373; doi:10.3390/biom11081195)
Supplement: Supplementary file 1 [file biomolecules-11-01195-s001.zip]

Archive with 1 entries (1 files):
- biomolecules-1300260-supplementary.pdf
